# Supplementary material for: CircGSK3B promotes RORA expression and suppresses gastric cancer progression through the prevention of EZH2 trans-inhibition
Source: J Exp Clin Cancer Res. 2021 Oct 19;40:330. doi: 10.1186/s13046-021-02136-w (PMC8524915; doi:10.1186/s13046-021-02136-w)
Supplement: Supplementary file 1 — Additional file 1: Table S1. Detailed information of enrolled 6 circRNAs datasets. [file 13046_2021_2136_MOESM1_ESM.xlsx]

## Sheet: GSE89143
Table S1. Detailed information of enrolled 6 circRNAs datasets.
title	geo_accession	status	submission_date	last_update_date	type	channel_count	source_name_ch1	organism_ch1	characteristics_ch1	molecule_ch1	extract_protocol_ch1	label_ch1	label_protocol_ch1	taxid_ch1	hyb_protocol	scan_protocol	description	data_processing	platform_id	contact_name	contact_email	contact_department	contact_institute	contact_address	contact_city	contact_zip/postal_code	contact_country	supplementary_file	data_row_count	tissue:ch1
1.1	GSM2359615	Public on Jan 01 2017	Oct 25 2016	Jan 01 2017	RNA	1	Gastric cancer tissue	Homo sapiens	tissue: Gastric cancer tissue	total RNA	Total RNA was extracted by using TRIzol (Life Technologies, Inc., Carlsbad, CA, USA) according to the manufacturer’s protocol. RNA quantity and quality were measured by NanoDrop ND-1000 and RNA integrity was assessed using standard denaturing agarose gel electrohoresis.	Cy3	CircRNA were treated with Rnase R (Epicentre, Inc.) to remove linear RNAs. Then, each sample was amplified and transcribed into fluorescent cRNA utilizing a random priming method (Arraystar Super RNA Labeling Kit; Arraystar). The labeled cRNAs were purified by RNeasy Mini Kit (Qiagen). The concentration and specific activity of the labeled cRNAs (pmol Cy3/μg cRNA) were measured by NanoDrop ND-100…	9606	1 μg of each labeled cRNA was fragmented by adding 5 μl 10 × Blocking Agent and 1 μl of 25 × Fragmentation Buffer, then heated the mixture at 60 °C for 30 min, finally 25 μl 2 × Hybridization buffer was added to dilute the labeled cRNA. 50 μl of hybridization solution was dispensed into the gasket slide and assembled to the circRNA expression microarray slide. The slides were incubated for 17 hou…	Slides were scanned at 5 µm/pixel resolution using a GenePix 4000B scanner piloted by GenePix Pro 6.0 software (Axon Instruments, Union City, CA). Scanned images were then imported into NimbleScan software (version 2.5) for grid alignment and raw intensity extraction.	This sample is cancer tissue from a patient with gastric cancer	The raw microarray data were normalized through quantile normalization and the Robust Multichip Average (RMA) algorithm included in the NimbleScan software.	GPL19978	Junming,,Guo	junmingguo@yahoo.com	Department of Biochemistry and Molecular Biology, and Zhejiang Provincial Key Laboratory of Pathophysiology	Ningbo University	818 Fenghua Road	Ningbo	315211	China	ftp://ftp.ncbi.nlm.nih.gov/geo/samples/GSM2359nnn/GSM2359615/suppl/GSM2359615_1-1.gpr.gz	2558	Gastric cancer tissue
44198	GSM2359616	Public on Jan 01 2017	Oct 25 2016	Jan 01 2017	RNA	1	Paracancerous tissue	Homo sapiens	tissue: Gastric paracancerous tissue	total RNA	Total RNA was extracted by using TRIzol (Life Technologies, Inc., Carlsbad, CA, USA) according to the manufacturer’s protocol. RNA quantity and quality were measured by NanoDrop ND-1000 and RNA integrity was assessed using standard denaturing agarose gel electrohoresis.	Cy3	CircRNA were treated with Rnase R (Epicentre, Inc.) to remove linear RNAs. Then, each sample was amplified and transcribed into fluorescent cRNA utilizing a random priming method (Arraystar Super RNA Labeling Kit; Arraystar). The labeled cRNAs were purified by RNeasy Mini Kit (Qiagen). The concentration and specific activity of the labeled cRNAs (pmol Cy3/μg cRNA) were measured by NanoDrop ND-100…	9606	1 μg of each labeled cRNA was fragmented by adding 5 μl 10 × Blocking Agent and 1 μl of 25 × Fragmentation Buffer, then heated the mixture at 60 °C for 30 min, finally 25 μl 2 × Hybridization buffer was added to dilute the labeled cRNA. 50 μl of hybridization solution was dispensed into the gasket slide and assembled to the circRNA expression microarray slide. The slides were incubated for 17 hou…	Slides were scanned at 5 µm/pixel resolution using a GenePix 4000B scanner piloted by GenePix Pro 6.0 software (Axon Instruments, Union City, CA). Scanned images were then imported into NimbleScan software (version 2.5) for grid alignment and raw intensity extraction.	This sample is paired paracancerous tissue from a patient with gastric cancer	The raw microarray data were normalized through quantile normalization and the Robust Multichip Average (RMA) algorithm included in the NimbleScan software.	GPL19978	Junming,,Guo	junmingguo@yahoo.com	Department of Biochemistry and Molecular Biology, and Zhejiang Provincial Key Laboratory of Pathophysiology	Ningbo University	818 Fenghua Road	Ningbo	315211	China	ftp://ftp.ncbi.nlm.nih.gov/geo/samples/GSM2359nnn/GSM2359616/suppl/GSM2359616_1-2.gpr.gz	2558	Gastric paracancerous tissue
44228	GSM2359617	Public on Jan 01 2017	Oct 25 2016	Jan 01 2017	RNA	1	Gastric cancer tissue	Homo sapiens	tissue: Gastric cancer tissue	total RNA	Total RNA was extracted by using TRIzol (Life Technologies, Inc., Carlsbad, CA, USA) according to the manufacturer’s protocol. RNA quantity and quality were measured by NanoDrop ND-1000 and RNA integrity was assessed using standard denaturing agarose gel electrohoresis.	Cy3	CircRNA were treated with Rnase R (Epicentre, Inc.) to remove linear RNAs. Then, each sample was amplified and transcribed into fluorescent cRNA utilizing a random priming method (Arraystar Super RNA Labeling Kit; Arraystar). The labeled cRNAs were purified by RNeasy Mini Kit (Qiagen). The concentration and specific activity of the labeled cRNAs (pmol Cy3/μg cRNA) were measured by NanoDrop ND-100…	9606	1 μg of each labeled cRNA was fragmented by adding 5 μl 10 × Blocking Agent and 1 μl of 25 × Fragmentation Buffer, then heated the mixture at 60 °C for 30 min, finally 25 μl 2 × Hybridization buffer was added to dilute the labeled cRNA. 50 μl of hybridization solution was dispensed into the gasket slide and assembled to the circRNA expression microarray slide. The slides were incubated for 17 hou…	Slides were scanned at 5 µm/pixel resolution using a GenePix 4000B scanner piloted by GenePix Pro 6.0 software (Axon Instruments, Union City, CA). Scanned images were then imported into NimbleScan software (version 2.5) for grid alignment and raw intensity extraction.	This sample is cancer tissue from a patient with gastric cancer	The raw microarray data were normalized through quantile normalization and the Robust Multichip Average (RMA) algorithm included in the NimbleScan software.	GPL19978	Junming,,Guo	junmingguo@yahoo.com	Department of Biochemistry and Molecular Biology, and Zhejiang Provincial Key Laboratory of Pathophysiology	Ningbo University	818 Fenghua Road	Ningbo	315211	China	ftp://ftp.ncbi.nlm.nih.gov/geo/samples/GSM2359nnn/GSM2359617/suppl/GSM2359617_2-1.gpr.gz	2558	Gastric cancer tissue
44229	GSM2359618	Public on Jan 01 2017	Oct 25 2016	Jan 01 2017	RNA	1	Paracancerous tissue	Homo sapiens	tissue: Gastric paracancerous tissue	total RNA	Total RNA was extracted by using TRIzol (Life Technologies, Inc., Carlsbad, CA, USA) according to the manufacturer’s protocol. RNA quantity and quality were measured by NanoDrop ND-1000 and RNA integrity was assessed using standard denaturing agarose gel electrohoresis.	Cy3	CircRNA were treated with Rnase R (Epicentre, Inc.) to remove linear RNAs. Then, each sample was amplified and transcribed into fluorescent cRNA utilizing a random priming method (Arraystar Super RNA Labeling Kit; Arraystar). The labeled cRNAs were purified by RNeasy Mini Kit (Qiagen). The concentration and specific activity of the labeled cRNAs (pmol Cy3/μg cRNA) were measured by NanoDrop ND-100…	9606	1 μg of each labeled cRNA was fragmented by adding 5 μl 10 × Blocking Agent and 1 μl of 25 × Fragmentation Buffer, then heated the mixture at 60 °C for 30 min, finally 25 μl 2 × Hybridization buffer was added to dilute the labeled cRNA. 50 μl of hybridization solution was dispensed into the gasket slide and assembled to the circRNA expression microarray slide. The slides were incubated for 17 hou…	Slides were scanned at 5 µm/pixel resolution using a GenePix 4000B scanner piloted by GenePix Pro 6.0 software (Axon Instruments, Union City, CA). Scanned images were then imported into NimbleScan software (version 2.5) for grid alignment and raw intensity extraction.	This sample is paired paracancerous tissue from a patient with gastric cancer	The raw microarray data were normalized through quantile normalization and the Robust Multichip Average (RMA) algorithm included in the NimbleScan software.	GPL19978	Junming,,Guo	junmingguo@yahoo.com	Department of Biochemistry and Molecular Biology, and Zhejiang Provincial Key Laboratory of Pathophysiology	Ningbo University	818 Fenghua Road	Ningbo	315211	China	ftp://ftp.ncbi.nlm.nih.gov/geo/samples/GSM2359nnn/GSM2359618/suppl/GSM2359618_2-2.gpr.gz	2558	Gastric paracancerous tissue
44256	GSM2359619	Public on Jan 01 2017	Oct 25 2016	Jan 01 2017	RNA	1	Gastric cancer tissue	Homo sapiens	tissue: Gastric cancer tissue	total RNA	Total RNA was extracted by using TRIzol (Life Technologies, Inc., Carlsbad, CA, USA) according to the manufacturer’s protocol. RNA quantity and quality were measured by NanoDrop ND-1000 and RNA integrity was assessed using standard denaturing agarose gel electrohoresis.	Cy3	CircRNA were treated with Rnase R (Epicentre, Inc.) to remove linear RNAs. Then, each sample was amplified and transcribed into fluorescent cRNA utilizing a random priming method (Arraystar Super RNA Labeling Kit; Arraystar). The labeled cRNAs were purified by RNeasy Mini Kit (Qiagen). The concentration and specific activity of the labeled cRNAs (pmol Cy3/μg cRNA) were measured by NanoDrop ND-100…	9606	1 μg of each labeled cRNA was fragmented by adding 5 μl 10 × Blocking Agent and 1 μl of 25 × Fragmentation Buffer, then heated the mixture at 60 °C for 30 min, finally 25 μl 2 × Hybridization buffer was added to dilute the labeled cRNA. 50 μl of hybridization solution was dispensed into the gasket slide and assembled to the circRNA expression microarray slide. The slides were incubated for 17 hou…	Slides were scanned at 5 µm/pixel resolution using a GenePix 4000B scanner piloted by GenePix Pro 6.0 software (Axon Instruments, Union City, CA). Scanned images were then imported into NimbleScan software (version 2.5) for grid alignment and raw intensity extraction.	This sample is cancer tissue from a patient with gastric cancer	The raw microarray data were normalized through quantile normalization and the Robust Multichip Average (RMA) algorithm included in the NimbleScan software.	GPL19978	Junming,,Guo	junmingguo@yahoo.com	Department of Biochemistry and Molecular Biology, and Zhejiang Provincial Key Laboratory of Pathophysiology	Ningbo University	818 Fenghua Road	Ningbo	315211	China	ftp://ftp.ncbi.nlm.nih.gov/geo/samples/GSM2359nnn/GSM2359619/suppl/GSM2359619_3-1.gpr.gz	2558	Gastric cancer tissue
44257	GSM2359620	Public on Jan 01 2017	Oct 25 2016	Jan 01 2017	RNA	1	Paracancerous tissue	Homo sapiens	tissue: Gastric paracancerous tissue	total RNA	Total RNA was extracted by using TRIzol (Life Technologies, Inc., Carlsbad, CA, USA) according to the manufacturer’s protocol. RNA quantity and quality were measured by NanoDrop ND-1000 and RNA integrity was assessed using standard denaturing agarose gel electrohoresis.	Cy3	CircRNA were treated with Rnase R (Epicentre, Inc.) to remove linear RNAs. Then, each sample was amplified and transcribed into fluorescent cRNA utilizing a random priming method (Arraystar Super RNA Labeling Kit; Arraystar). The labeled cRNAs were purified by RNeasy Mini Kit (Qiagen). The concentration and specific activity of the labeled cRNAs (pmol Cy3/μg cRNA) were measured by NanoDrop ND-100…	9606	1 μg of each labeled cRNA was fragmented by adding 5 μl 10 × Blocking Agent and 1 μl of 25 × Fragmentation Buffer, then heated the mixture at 60 °C for 30 min, finally 25 μl 2 × Hybridization buffer was added to dilute the labeled cRNA. 50 μl of hybridization solution was dispensed into the gasket slide and assembled to the circRNA expression microarray slide. The slides were incubated for 17 hou…	Slides were scanned at 5 µm/pixel resolution using a GenePix 4000B scanner piloted by GenePix Pro 6.0 software (Axon Instruments, Union City, CA). Scanned images were then imported into NimbleScan software (version 2.5) for grid alignment and raw intensity extraction.	This sample is paired paracancerous tissue from a patient with gastric cancer	The raw microarray data were normalized through quantile normalization and the Robust Multichip Average (RMA) algorithm included in the NimbleScan software.	GPL19978	Junming,,Guo	junmingguo@yahoo.com	Department of Biochemistry and Molecular Biology, and Zhejiang Provincial Key Laboratory of Pathophysiology	Ningbo University	818 Fenghua Road	Ningbo	315211	China	ftp://ftp.ncbi.nlm.nih.gov/geo/samples/GSM2359nnn/GSM2359620/suppl/GSM2359620_3-2.gpr.gz	2558	Gastric paracancerous tissue

## Sheet: GSE78092
title	geo_accession	status	submission_date	last_update_date	type	channel_count	source_name_ch1	organism_ch1	characteristics_ch1	characteristics_ch1.1	characteristics_ch1.2	characteristics_ch1.3	characteristics_ch1.4	characteristics_ch1.5	molecule_ch1	extract_protocol_ch1	label_ch1	label_protocol_ch1	taxid_ch1	hyb_protocol	scan_protocol	description	description.1	data_processing	platform_id	contact_name	contact_email	contact_department	contact_institute	contact_address	contact_city	contact_state	contact_zip/postal_code	contact_country	supplementary_file	data_row_count	age (yrs):ch1	Sex:ch1	Stage:ch1	status after 1 years:ch1	subject status/id:ch1	tissue type:ch1
Patient1 cancer tissue	GSM2066583	Public on Feb 20 2016	Feb 19 2016	Feb 20 2016	RNA	1	primary gastric cancer tissue	Homo sapiens	subject status/id: gastric cancer patient 1	status after 1 years: alive	age (yrs): 67	Sex: male	Stage: IIIA	tissue type: primary gastric cancer tissue	total RNA	Total RNA was isolated using TRIzol (Invitrogen) according to manufacturer’s instructions, which efficiently recovered all RNA species, including CircRNAs. RNA quality and quantity was measured by using nanodrop spectrophotometer (ND-1000, Nanodrop Technologies) and RNA Integrity was determined by gel electrophoresis	Cy3	The Arraystar Super RNA Labeling Kit (Arraystar Inc.) was used according to the manufacturer’s guideline for CircRNA labelling	9606	The Cy3TM-labeled samples were hybridizedaccording to the manufacturer’s protocol (Arraystar Inc).	The slides were scanned usingthe Agilent Scanner G2505C.	The expression profiles of circRAN were compared between garstic cancer and its adjacent normal tissues	[G1A](normalized)	Quantile normalization of raw data and subsequent data processing were performed using the R software package. After quantile normalization of the raw data, low intensity filtering was performed, and the circRNAs that at least 3 out of 6 samples have flags in “P” or “M” (“All Targets Value”) were retained for further analyses.	GPL21485	Yousheng,,Huang	hys768811@163.com	Department of pathology	Hainan Medical university	The 3rd Xueyuan Road	Haikou	Hainan	570102	China	ftp://ftp.ncbi.nlm.nih.gov/geo/samples/GSM2066nnn/GSM2066583/suppl/GSM2066583_G1A.txt.gz	2902	67	male	IIIA	alive	gastric cancer patient 1	primary gastric cancer tissue
Patient2 cancer tissue	GSM2066584	Public on Feb 20 2016	Feb 19 2016	Feb 20 2016	RNA	1	primary gastric cancer tissue	Homo sapiens	subject status/id: gastric cancer patient 2	status after 1 years: alive	age (yrs): 63	Sex: male	Stage: IIIA	tissue type: primary gastric cancer tissue	total RNA	Total RNA was isolated using TRIzol (Invitrogen) according to manufacturer’s instructions, which efficiently recovered all RNA species, including CircRNAs. RNA quality and quantity was measured by using nanodrop spectrophotometer (ND-1000, Nanodrop Technologies) and RNA Integrity was determined by gel electrophoresis	Cy3	The Arraystar Super RNA Labeling Kit (Arraystar Inc.) was used according to the manufacturer’s guideline for CircRNA labelling	9606	The Cy3TM-labeled samples were hybridizedaccording to the manufacturer’s protocol (Arraystar Inc).	The slides were scanned usingthe Agilent Scanner G2505C.	The expression profiles of circRAN were compared between garstic cancer and its adjacent normal tissues	[G2A](normalized)	Quantile normalization of raw data and subsequent data processing were performed using the R software package. After quantile normalization of the raw data, low intensity filtering was performed, and the circRNAs that at least 3 out of 6 samples have flags in “P” or “M” (“All Targets Value”) were retained for further analyses.	GPL21485	Yousheng,,Huang	hys768811@163.com	Department of pathology	Hainan Medical university	The 3rd Xueyuan Road	Haikou	Hainan	570102	China	ftp://ftp.ncbi.nlm.nih.gov/geo/samples/GSM2066nnn/GSM2066584/suppl/GSM2066584_G2A.txt.gz	2902	63	male	IIIA	alive	gastric cancer patient 2	primary gastric cancer tissue
Patient3 cancer tissue	GSM2066585	Public on Feb 20 2016	Feb 19 2016	Feb 20 2016	RNA	1	primary gastric cancer tissue	Homo sapiens	subject status/id: gastric cancer patient 3	status after 1 years: alive	age (yrs): 59	Sex: male	Stage: IIIA	tissue type: primary gastric cancer tissue	total RNA	Total RNA was isolated using TRIzol (Invitrogen) according to manufacturer’s instructions, which efficiently recovered all RNA species, including CircRNAs. RNA quality and quantity was measured by using nanodrop spectrophotometer (ND-1000, Nanodrop Technologies) and RNA Integrity was determined by gel electrophoresis	Cy3	The Arraystar Super RNA Labeling Kit (Arraystar Inc.) was used according to the manufacturer’s guideline for CircRNA labelling	9606	The Cy3TM-labeled samples were hybridizedaccording to the manufacturer’s protocol (Arraystar Inc).	The slides were scanned usingthe Agilent Scanner G2505C.	The expression profiles of circRAN were compared between garstic cancer and its adjacent normal tissues	[G3A](normalized)	Quantile normalization of raw data and subsequent data processing were performed using the R software package. After quantile normalization of the raw data, low intensity filtering was performed, and the circRNAs that at least 3 out of 6 samples have flags in “P” or “M” (“All Targets Value”) were retained for further analyses.	GPL21485	Yousheng,,Huang	hys768811@163.com	Department of pathology	Hainan Medical university	The 3rd Xueyuan Road	Haikou	Hainan	570102	China	ftp://ftp.ncbi.nlm.nih.gov/geo/samples/GSM2066nnn/GSM2066585/suppl/GSM2066585_G3A.txt.gz	2902	59	male	IIIA	alive	gastric cancer patient 3	primary gastric cancer tissue
Patient1 normal gastric mucosa	GSM2066586	Public on Feb 20 2016	Feb 19 2016	Feb 20 2016	RNA	1	normal gastric mucosa	Homo sapiens	subject status/id: gastric cancer patient 1	status after 1 years: alive	age (yrs): 67	Sex: male	Stage: IIIA	tissue type: normal gastric mucosa	total RNA	Total RNA was isolated using TRIzol (Invitrogen) according to manufacturer’s instructions, which efficiently recovered all RNA species, including CircRNAs. RNA quality and quantity was measured by using nanodrop spectrophotometer (ND-1000, Nanodrop Technologies) and RNA Integrity was determined by gel electrophoresis	Cy3	The Arraystar Super RNA Labeling Kit (Arraystar Inc.) was used according to the manufacturer’s guideline for CircRNA labelling	9606	The Cy3TM-labeled samples were hybridizedaccording to the manufacturer’s protocol (Arraystar Inc).	The slides were scanned usingthe Agilent Scanner G2505C.	The expression profiles of circRAN were compared between garstic cancer and its adjacent normal tissues	[G1B](normalized)	Quantile normalization of raw data and subsequent data processing were performed using the R software package. After quantile normalization of the raw data, low intensity filtering was performed, and the circRNAs that at least 3 out of 6 samples have flags in “P” or “M” (“All Targets Value”) were retained for further analyses.	GPL21485	Yousheng,,Huang	hys768811@163.com	Department of pathology	Hainan Medical university	The 3rd Xueyuan Road	Haikou	Hainan	570102	China	ftp://ftp.ncbi.nlm.nih.gov/geo/samples/GSM2066nnn/GSM2066586/suppl/GSM2066586_G1B.txt.gz	2902	67	male	IIIA	alive	gastric cancer patient 1	normal gastric mucosa
Patient2 normal gastric mucosa	GSM2066587	Public on Feb 20 2016	Feb 19 2016	Feb 20 2016	RNA	1	normal gastric mucosa	Homo sapiens	subject status/id: gastric cancer patient 2	status after 1 years: alive	age (yrs): 63	Sex: male	Stage: IIIA	tissue type: normal gastric mucosa	total RNA	Total RNA was isolated using TRIzol (Invitrogen) according to manufacturer’s instructions, which efficiently recovered all RNA species, including CircRNAs. RNA quality and quantity was measured by using nanodrop spectrophotometer (ND-1000, Nanodrop Technologies) and RNA Integrity was determined by gel electrophoresis	Cy3	The Arraystar Super RNA Labeling Kit (Arraystar Inc.) was used according to the manufacturer’s guideline for CircRNA labelling	9606	The Cy3TM-labeled samples were hybridizedaccording to the manufacturer’s protocol (Arraystar Inc).	The slides were scanned usingthe Agilent Scanner G2505C.	The expression profiles of circRAN were compared between garstic cancer and its adjacent normal tissues	[G2B](normalized)	Quantile normalization of raw data and subsequent data processing were performed using the R software package. After quantile normalization of the raw data, low intensity filtering was performed, and the circRNAs that at least 3 out of 6 samples have flags in “P” or “M” (“All Targets Value”) were retained for further analyses.	GPL21485	Yousheng,,Huang	hys768811@163.com	Department of pathology	Hainan Medical university	The 3rd Xueyuan Road	Haikou	Hainan	570102	China	ftp://ftp.ncbi.nlm.nih.gov/geo/samples/GSM2066nnn/GSM2066587/suppl/GSM2066587_G2B.txt.gz	2902	63	male	IIIA	alive	gastric cancer patient 2	normal gastric mucosa
Patient3 normal gastric mucosa	GSM2066588	Public on Feb 20 2016	Feb 19 2016	Feb 20 2016	RNA	1	normal gastric mucosa	Homo sapiens	subject status/id: gastric cancer patient 3	status after 1 years: alive	age (yrs): 59	Sex: male	Stage: IIIA	tissue type: normal gastric mucosa	total RNA	Total RNA was isolated using TRIzol (Invitrogen) according to manufacturer’s instructions, which efficiently recovered all RNA species, including CircRNAs. RNA quality and quantity was measured by using nanodrop spectrophotometer (ND-1000, Nanodrop Technologies) and RNA Integrity was determined by gel electrophoresis	Cy3	The Arraystar Super RNA Labeling Kit (Arraystar Inc.) was used according to the manufacturer’s guideline for CircRNA labelling	9606	The Cy3TM-labeled samples were hybridizedaccording to the manufacturer’s protocol (Arraystar Inc).	The slides were scanned usingthe Agilent Scanner G2505C.	The expression profiles of circRAN were compared between garstic cancer and its adjacent normal tissues	[G3B](normalized)	Quantile normalization of raw data and subsequent data processing were performed using the R software package. After quantile normalization of the raw data, low intensity filtering was performed, and the circRNAs that at least 3 out of 6 samples have flags in “P” or “M” (“All Targets Value”) were retained for further analyses.	GPL21485	Yousheng,,Huang	hys768811@163.com	Department of pathology	Hainan Medical university	The 3rd Xueyuan Road	Haikou	Hainan	570102	China	ftp://ftp.ncbi.nlm.nih.gov/geo/samples/GSM2066nnn/GSM2066588/suppl/GSM2066588_G3B.txt.gz	2902	59	male	IIIA	alive	gastric cancer patient 3	normal gastric mucosa

## Sheet: GSE93541
title	geo_accession	status	submission_date	last_update_date	type	channel_count	source_name_ch1	organism_ch1	characteristics_ch1	characteristics_ch1.1	molecule_ch1	extract_protocol_ch1	label_ch1	label_protocol_ch1	taxid_ch1	hyb_protocol	scan_protocol	description	data_processing	data_processing.1	platform_id	contact_name	contact_email	contact_institute	contact_address	contact_city	contact_zip/postal_code	contact_country	supplementary_file	data_row_count	disease state:ch1	tissue:ch1
44197	GSM2454433	Public on Jan 14 2017	Jan 12 2017	Jan 14 2017	RNA	1	Gastric cancer plasma	Homo sapiens	disease state: Gastric cancer	tissue: plasma	total RNA	Total RNA was extracted by using TRIzol -LS (Life Technologies, Inc., Carlsbad, CA, USA) according to the manufacturer’s protocol. RNA quantity and quality were measured by NanoDrop ND-1000 and RNA integrity was assessed using standard denaturing agarose gel electrohoresis.	Cy3	CircRNA were treated with Rnase R (Epicentre, Inc.) to remove linear RNAs. Then, each sample was amplified and transcribed into fluorescent cRNA utilizing a random priming method (Arraystar Super RNA Labeling Kit; Arraystar). The labeled cRNAs were purified by RNeasy Mini Kit (Qiagen). The concentration and specific activity of the labeled cRNAs (pmol Cy3/μg cRNA) were measured by NanoDrop ND-100…	9606	1 μg of each labeled cRNA was fragmented by adding 5 μl 10 × Blocking Agent and 1 μl of 25 × Fragmentation Buffer, then heated the mixture at 60 °C for 30 min, finally 25 μl 2 × Hybridization buffer was added to dilute the labeled cRNA. 50 μl of hybridization solution was dispensed into the gasket slide and assembled to the circRNA expression microarray slide. The slides were incubated for 17 hou…	Slides were scanned at 5 µm/pixel resolution using a GenePix 4000B scanner piloted by GenePix Pro 6.0 software (Axon Instruments, Union City, CA). Scanned images were then imported into NimbleScan software (version 2.5) for grid alignment and raw intensity extraction.	This sample is plasma from a patient with gastric cancer before operation	The raw microarray data were normalized through quantile normalization and the Robust Multichip Average (RMA) algorithm included in the NimbleScan software.	Platform GPL19978 has 5396 probes, but only 1751 probes were detected because the quantity of RNA extracted from human plasma samples was relatively low. As a result some circRNAs couldn’t be analyzed by probes effectively. All of the analyzed probes and their normalized data are provided in the Sample Data tables.	GPL19978	Junming,,Guo	guojunming@nbu.edu.cn	Ningbo University School of Medicine	Jiangbei District Fenghua Road No. 818	Ningbo	315211	China	ftp://ftp.ncbi.nlm.nih.gov/geo/samples/GSM2454nnn/GSM2454433/suppl/GSM2454433_TB1.gpr.gz	1751	Gastric cancer	plasma
44198	GSM2454434	Public on Jan 14 2017	Jan 12 2017	Jan 14 2017	RNA	1	Healthy control	Homo sapiens	disease state: Healthy control	tissue: plasma	total RNA	Total RNA was extracted by using TRIzol -LS (Life Technologies, Inc., Carlsbad, CA, USA) according to the manufacturer’s protocol. RNA quantity and quality were measured by NanoDrop ND-1000 and RNA integrity was assessed using standard denaturing agarose gel electrohoresis.	Cy3	CircRNA were treated with Rnase R (Epicentre, Inc.) to remove linear RNAs. Then, each sample was amplified and transcribed into fluorescent cRNA utilizing a random priming method (Arraystar Super RNA Labeling Kit; Arraystar). The labeled cRNAs were purified by RNeasy Mini Kit (Qiagen). The concentration and specific activity of the labeled cRNAs (pmol Cy3/μg cRNA) were measured by NanoDrop ND-100…	9606	1 μg of each labeled cRNA was fragmented by adding 5 μl 10 × Blocking Agent and 1 μl of 25 × Fragmentation Buffer, then heated the mixture at 60 °C for 30 min, finally 25 μl 2 × Hybridization buffer was added to dilute the labeled cRNA. 50 μl of hybridization solution was dispensed into the gasket slide and assembled to the circRNA expression microarray slide. The slides were incubated for 17 hou…	Slides were scanned at 5 µm/pixel resolution using a GenePix 4000B scanner piloted by GenePix Pro 6.0 software (Axon Instruments, Union City, CA). Scanned images were then imported into NimbleScan software (version 2.5) for grid alignment and raw intensity extraction.	This sample is plasma from healthy person	The raw microarray data were normalized through quantile normalization and the Robust Multichip Average (RMA) algorithm included in the NimbleScan software.	Platform GPL19978 has 5396 probes, but only 1751 probes were detected because the quantity of RNA extracted from human plasma samples was relatively low. As a result some circRNAs couldn’t be analyzed by probes effectively. All of the analyzed probes and their normalized data are provided in the Sample Data tables.	GPL19978	Junming,,Guo	guojunming@nbu.edu.cn	Ningbo University School of Medicine	Jiangbei District Fenghua Road No. 818	Ningbo	315211	China	ftp://ftp.ncbi.nlm.nih.gov/geo/samples/GSM2454nnn/GSM2454434/suppl/GSM2454434_NB1.gpr.gz	1751	Healthy control	plasma
44228	GSM2454435	Public on Jan 14 2017	Jan 12 2017	Jan 14 2017	RNA	1	Gastric cancer plasma	Homo sapiens	disease state: Gastric cancer	tissue: plasma	total RNA	Total RNA was extracted by using TRIzol -LS (Life Technologies, Inc., Carlsbad, CA, USA) according to the manufacturer’s protocol. RNA quantity and quality were measured by NanoDrop ND-1000 and RNA integrity was assessed using standard denaturing agarose gel electrohoresis.	Cy3	CircRNA were treated with Rnase R (Epicentre, Inc.) to remove linear RNAs. Then, each sample was amplified and transcribed into fluorescent cRNA utilizing a random priming method (Arraystar Super RNA Labeling Kit; Arraystar). The labeled cRNAs were purified by RNeasy Mini Kit (Qiagen). The concentration and specific activity of the labeled cRNAs (pmol Cy3/μg cRNA) were measured by NanoDrop ND-100…	9606	1 μg of each labeled cRNA was fragmented by adding 5 μl 10 × Blocking Agent and 1 μl of 25 × Fragmentation Buffer, then heated the mixture at 60 °C for 30 min, finally 25 μl 2 × Hybridization buffer was added to dilute the labeled cRNA. 50 μl of hybridization solution was dispensed into the gasket slide and assembled to the circRNA expression microarray slide. The slides were incubated for 17 hou…	Slides were scanned at 5 µm/pixel resolution using a GenePix 4000B scanner piloted by GenePix Pro 6.0 software (Axon Instruments, Union City, CA). Scanned images were then imported into NimbleScan software (version 2.5) for grid alignment and raw intensity extraction.	This sample is plasma from a patient with gastric cancer before operation	The raw microarray data were normalized through quantile normalization and the Robust Multichip Average (RMA) algorithm included in the NimbleScan software.	Platform GPL19978 has 5396 probes, but only 1751 probes were detected because the quantity of RNA extracted from human plasma samples was relatively low. As a result some circRNAs couldn’t be analyzed by probes effectively. All of the analyzed probes and their normalized data are provided in the Sample Data tables.	GPL19978	Junming,,Guo	guojunming@nbu.edu.cn	Ningbo University School of Medicine	Jiangbei District Fenghua Road No. 818	Ningbo	315211	China	ftp://ftp.ncbi.nlm.nih.gov/geo/samples/GSM2454nnn/GSM2454435/suppl/GSM2454435_TB2.gpr.gz	1751	Gastric cancer	plasma
44229	GSM2454436	Public on Jan 14 2017	Jan 12 2017	Jan 14 2017	RNA	1	Healthy control	Homo sapiens	disease state: Healthy control	tissue: plasma	total RNA	Total RNA was extracted by using TRIzol -LS (Life Technologies, Inc., Carlsbad, CA, USA) according to the manufacturer’s protocol. RNA quantity and quality were measured by NanoDrop ND-1000 and RNA integrity was assessed using standard denaturing agarose gel electrohoresis.	Cy3	CircRNA were treated with Rnase R (Epicentre, Inc.) to remove linear RNAs. Then, each sample was amplified and transcribed into fluorescent cRNA utilizing a random priming method (Arraystar Super RNA Labeling Kit; Arraystar). The labeled cRNAs were purified by RNeasy Mini Kit (Qiagen). The concentration and specific activity of the labeled cRNAs (pmol Cy3/μg cRNA) were measured by NanoDrop ND-100…	9606	1 μg of each labeled cRNA was fragmented by adding 5 μl 10 × Blocking Agent and 1 μl of 25 × Fragmentation Buffer, then heated the mixture at 60 °C for 30 min, finally 25 μl 2 × Hybridization buffer was added to dilute the labeled cRNA. 50 μl of hybridization solution was dispensed into the gasket slide and assembled to the circRNA expression microarray slide. The slides were incubated for 17 hou…	Slides were scanned at 5 µm/pixel resolution using a GenePix 4000B scanner piloted by GenePix Pro 6.0 software (Axon Instruments, Union City, CA). Scanned images were then imported into NimbleScan software (version 2.5) for grid alignment and raw intensity extraction.	This sample is plasma from healthy person	The raw microarray data were normalized through quantile normalization and the Robust Multichip Average (RMA) algorithm included in the NimbleScan software.	Platform GPL19978 has 5396 probes, but only 1751 probes were detected because the quantity of RNA extracted from human plasma samples was relatively low. As a result some circRNAs couldn’t be analyzed by probes effectively. All of the analyzed probes and their normalized data are provided in the Sample Data tables.	GPL19978	Junming,,Guo	guojunming@nbu.edu.cn	Ningbo University School of Medicine	Jiangbei District Fenghua Road No. 818	Ningbo	315211	China	ftp://ftp.ncbi.nlm.nih.gov/geo/samples/GSM2454nnn/GSM2454436/suppl/GSM2454436_NB2.gpr.gz	1751	Healthy control	plasma
44256	GSM2454437	Public on Jan 14 2017	Jan 12 2017	Jan 14 2017	RNA	1	Gastric cancer plasma	Homo sapiens	disease state: Gastric cancer	tissue: plasma	total RNA	Total RNA was extracted by using TRIzol -LS (Life Technologies, Inc., Carlsbad, CA, USA) according to the manufacturer’s protocol. RNA quantity and quality were measured by NanoDrop ND-1000 and RNA integrity was assessed using standard denaturing agarose gel electrohoresis.	Cy3	CircRNA were treated with Rnase R (Epicentre, Inc.) to remove linear RNAs. Then, each sample was amplified and transcribed into fluorescent cRNA utilizing a random priming method (Arraystar Super RNA Labeling Kit; Arraystar). The labeled cRNAs were purified by RNeasy Mini Kit (Qiagen). The concentration and specific activity of the labeled cRNAs (pmol Cy3/μg cRNA) were measured by NanoDrop ND-100…	9606	1 μg of each labeled cRNA was fragmented by adding 5 μl 10 × Blocking Agent and 1 μl of 25 × Fragmentation Buffer, then heated the mixture at 60 °C for 30 min, finally 25 μl 2 × Hybridization buffer was added to dilute the labeled cRNA. 50 μl of hybridization solution was dispensed into the gasket slide and assembled to the circRNA expression microarray slide. The slides were incubated for 17 hou…	Slides were scanned at 5 µm/pixel resolution using a GenePix 4000B scanner piloted by GenePix Pro 6.0 software (Axon Instruments, Union City, CA). Scanned images were then imported into NimbleScan software (version 2.5) for grid alignment and raw intensity extraction.	This sample is plasma from a patient with gastric cancer before operation	The raw microarray data were normalized through quantile normalization and the Robust Multichip Average (RMA) algorithm included in the NimbleScan software.	Platform GPL19978 has 5396 probes, but only 1751 probes were detected because the quantity of RNA extracted from human plasma samples was relatively low. As a result some circRNAs couldn’t be analyzed by probes effectively. All of the analyzed probes and their normalized data are provided in the Sample Data tables.	GPL19978	Junming,,Guo	guojunming@nbu.edu.cn	Ningbo University School of Medicine	Jiangbei District Fenghua Road No. 818	Ningbo	315211	China	ftp://ftp.ncbi.nlm.nih.gov/geo/samples/GSM2454nnn/GSM2454437/suppl/GSM2454437_TB3.gpr.gz	1751	Gastric cancer	plasma
44257	GSM2454438	Public on Jan 14 2017	Jan 12 2017	Jan 14 2017	RNA	1	Healthy control	Homo sapiens	disease state: Healthy control	tissue: plasma	total RNA	Total RNA was extracted by using TRIzol -LS (Life Technologies, Inc., Carlsbad, CA, USA) according to the manufacturer’s protocol. RNA quantity and quality were measured by NanoDrop ND-1000 and RNA integrity was assessed using standard denaturing agarose gel electrohoresis.	Cy3	CircRNA were treated with Rnase R (Epicentre, Inc.) to remove linear RNAs. Then, each sample was amplified and transcribed into fluorescent cRNA utilizing a random priming method (Arraystar Super RNA Labeling Kit; Arraystar). The labeled cRNAs were purified by RNeasy Mini Kit (Qiagen). The concentration and specific activity of the labeled cRNAs (pmol Cy3/μg cRNA) were measured by NanoDrop ND-100…	9606	1 μg of each labeled cRNA was fragmented by adding 5 μl 10 × Blocking Agent and 1 μl of 25 × Fragmentation Buffer, then heated the mixture at 60 °C for 30 min, finally 25 μl 2 × Hybridization buffer was added to dilute the labeled cRNA. 50 μl of hybridization solution was dispensed into the gasket slide and assembled to the circRNA expression microarray slide. The slides were incubated for 17 hou…	Slides were scanned at 5 µm/pixel resolution using a GenePix 4000B scanner piloted by GenePix Pro 6.0 software (Axon Instruments, Union City, CA). Scanned images were then imported into NimbleScan software (version 2.5) for grid alignment and raw intensity extraction.	This sample is plasma from healthy person	The raw microarray data were normalized through quantile normalization and the Robust Multichip Average (RMA) algorithm included in the NimbleScan software.	Platform GPL19978 has 5396 probes, but only 1751 probes were detected because the quantity of RNA extracted from human plasma samples was relatively low. As a result some circRNAs couldn’t be analyzed by probes effectively. All of the analyzed probes and their normalized data are provided in the Sample Data tables.	GPL19978	Junming,,Guo	guojunming@nbu.edu.cn	Ningbo University School of Medicine	Jiangbei District Fenghua Road No. 818	Ningbo	315211	China	ftp://ftp.ncbi.nlm.nih.gov/geo/samples/GSM2454nnn/GSM2454438/suppl/GSM2454438_NB3.gpr.gz	1751	Healthy control	plasma

## Sheet: GSE83521
title	geo_accession	status	submission_date	last_update_date	type	channel_count	source_name_ch1	organism_ch1	characteristics_ch1	characteristics_ch1.1	molecule_ch1	extract_protocol_ch1	label_ch1	label_protocol_ch1	taxid_ch1	hyb_protocol	scan_protocol	description	data_processing	platform_id	contact_name	contact_email	contact_institute	contact_address	contact_city	contact_state	contact_zip/postal_code	contact_country	supplementary_file	data_row_count	status after 1 years:ch1	tissue:ch1
Tumour tissue 1	GSM2205868	Public on Dec 14 2017	Jun 20 2016	Dec 14 2017	RNA	1	Tumour tissue 1	Homo sapiens	tissue: primary gastric cancer	status after 1 years: Recurrence	total RNA	Total RNA from each sample was quantified using the NanoDrop ND-1000.	Cy3	Total RNA from each sample was treated with Rnase R to enrich circular RNA. The enriched circular RNA was then amplified and transcribed into fluorescent cRNA utilizing ramdom primer according to Arraystar Super RNA Labeling protocol (Arraystar, Inc.).	9606	The labeled cRNAs were hybridized onto the Arraystar Human circRNA Arrays (8x15K, Arraystar), and incubated for 17 hours at 65°C in an Agilent Hybridization Oven.	After washing, slides were scanned with the Agilent Scanner G2505C.	Total circular RNA was spotted on 5396 spots. 3071 spots were eliminated from the whole spot data.	Data was extracted using Agilent Feature Extraction software..	GPL19978	Yan,,Zhang	eitawasei@126.com	southern medical university, nanfang hospital	1838 north guangzhou avenue	Guangzhou	Guangdong	510515	China	ftp://ftp.ncbi.nlm.nih.gov/geo/samples/GSM2205nnn/GSM2205868/suppl/GSM2205868_1T.txt.gz	3071	Recurrence	primary gastric cancer
Tumour tissue 2	GSM2205869	Public on Dec 14 2017	Jun 20 2016	Dec 14 2017	RNA	1	Tumour tissue 2	Homo sapiens	tissue: primary gastric cancer	status after 1 years: Recurrence	total RNA	Total RNA from each sample was quantified using the NanoDrop ND-1000.	Cy3	Total RNA from each sample was treated with Rnase R to enrich circular RNA. The enriched circular RNA was then amplified and transcribed into fluorescent cRNA utilizing ramdom primer according to Arraystar Super RNA Labeling protocol (Arraystar, Inc.).	9606	The labeled cRNAs were hybridized onto the Arraystar Human circRNA Arrays (8x15K, Arraystar), and incubated for 17 hours at 65°C in an Agilent Hybridization Oven.	After washing, slides were scanned with the Agilent Scanner G2505C.	Total circular RNA was spotted on 5396 spots. 3071 spots were eliminated from the whole spot data.	Data was extracted using Agilent Feature Extraction software..	GPL19978	Yan,,Zhang	eitawasei@126.com	southern medical university, nanfang hospital	1838 north guangzhou avenue	Guangzhou	Guangdong	510515	China	ftp://ftp.ncbi.nlm.nih.gov/geo/samples/GSM2205nnn/GSM2205869/suppl/GSM2205869_2T.txt.gz	3071	Recurrence	primary gastric cancer
Tumour tissue 3	GSM2205870	Public on Dec 14 2017	Jun 20 2016	Dec 14 2017	RNA	1	Tumour tissue 3	Homo sapiens	tissue: primary gastric cancer	status after 1 years: Recurrence-free	total RNA	Total RNA from each sample was quantified using the NanoDrop ND-1000.	Cy3	Total RNA from each sample was treated with Rnase R to enrich circular RNA. The enriched circular RNA was then amplified and transcribed into fluorescent cRNA utilizing ramdom primer according to Arraystar Super RNA Labeling protocol (Arraystar, Inc.).	9606	The labeled cRNAs were hybridized onto the Arraystar Human circRNA Arrays (8x15K, Arraystar), and incubated for 17 hours at 65°C in an Agilent Hybridization Oven.	After washing, slides were scanned with the Agilent Scanner G2505C.	Total circular RNA was spotted on 5396 spots. 3071 spots were eliminated from the whole spot data.	Data was extracted using Agilent Feature Extraction software..	GPL19978	Yan,,Zhang	eitawasei@126.com	southern medical university, nanfang hospital	1838 north guangzhou avenue	Guangzhou	Guangdong	510515	China	ftp://ftp.ncbi.nlm.nih.gov/geo/samples/GSM2205nnn/GSM2205870/suppl/GSM2205870_3T.txt.gz	3071	Recurrence-free	primary gastric cancer
Tumour tissue 4	GSM2205871	Public on Dec 14 2017	Jun 20 2016	Dec 14 2017	RNA	1	Tumour tissue 4	Homo sapiens	tissue: primary gastric cancer	status after 1 years: Recurrence-free	total RNA	Total RNA from each sample was quantified using the NanoDrop ND-1000.	Cy3	Total RNA from each sample was treated with Rnase R to enrich circular RNA. The enriched circular RNA was then amplified and transcribed into fluorescent cRNA utilizing ramdom primer according to Arraystar Super RNA Labeling protocol (Arraystar, Inc.).	9606	The labeled cRNAs were hybridized onto the Arraystar Human circRNA Arrays (8x15K, Arraystar), and incubated for 17 hours at 65°C in an Agilent Hybridization Oven.	After washing, slides were scanned with the Agilent Scanner G2505C.	Total circular RNA was spotted on 5396 spots. 3071 spots were eliminated from the whole spot data.	Data was extracted using Agilent Feature Extraction software..	GPL19978	Yan,,Zhang	eitawasei@126.com	southern medical university, nanfang hospital	1838 north guangzhou avenue	Guangzhou	Guangdong	510515	China	ftp://ftp.ncbi.nlm.nih.gov/geo/samples/GSM2205nnn/GSM2205871/suppl/GSM2205871_4T.txt.gz	3071	Recurrence-free	primary gastric cancer
Tumour tissue 5	GSM2205872	Public on Dec 14 2017	Jun 20 2016	Dec 14 2017	RNA	1	Tumour tissue 5	Homo sapiens	tissue: primary gastric cancer	status after 1 years: Recurrence-free	total RNA	Total RNA from each sample was quantified using the NanoDrop ND-1000.	Cy3	Total RNA from each sample was treated with Rnase R to enrich circular RNA. The enriched circular RNA was then amplified and transcribed into fluorescent cRNA utilizing ramdom primer according to Arraystar Super RNA Labeling protocol (Arraystar, Inc.).	9606	The labeled cRNAs were hybridized onto the Arraystar Human circRNA Arrays (8x15K, Arraystar), and incubated for 17 hours at 65°C in an Agilent Hybridization Oven.	After washing, slides were scanned with the Agilent Scanner G2505C.	Total circular RNA was spotted on 5396 spots. 3071 spots were eliminated from the whole spot data.	Data was extracted using Agilent Feature Extraction software..	GPL19978	Yan,,Zhang	eitawasei@126.com	southern medical university, nanfang hospital	1838 north guangzhou avenue	Guangzhou	Guangdong	510515	China	ftp://ftp.ncbi.nlm.nih.gov/geo/samples/GSM2205nnn/GSM2205872/suppl/GSM2205872_5T.txt.gz	3071	Recurrence-free	primary gastric cancer
Tumour tissue 6	GSM2205873	Public on Dec 14 2017	Jun 20 2016	Dec 14 2017	RNA	1	Tumour tissue 6	Homo sapiens	tissue: primary gastric cancer	status after 1 years: Recurrence-free	total RNA	Total RNA from each sample was quantified using the NanoDrop ND-1000.	Cy3	Total RNA from each sample was treated with Rnase R to enrich circular RNA. The enriched circular RNA was then amplified and transcribed into fluorescent cRNA utilizing ramdom primer according to Arraystar Super RNA Labeling protocol (Arraystar, Inc.).	9606	The labeled cRNAs were hybridized onto the Arraystar Human circRNA Arrays (8x15K, Arraystar), and incubated for 17 hours at 65°C in an Agilent Hybridization Oven.	After washing, slides were scanned with the Agilent Scanner G2505C.	Total circular RNA was spotted on 5396 spots. 3071 spots were eliminated from the whole spot data.	Data was extracted using Agilent Feature Extraction software..	GPL19978	Yan,,Zhang	eitawasei@126.com	southern medical university, nanfang hospital	1838 north guangzhou avenue	Guangzhou	Guangdong	510515	China	ftp://ftp.ncbi.nlm.nih.gov/geo/samples/GSM2205nnn/GSM2205873/suppl/GSM2205873_6T.txt.gz	3071	Recurrence-free	primary gastric cancer
Normal mucosa tissue 1	GSM2205874	Public on Dec 14 2017	Jun 20 2016	Dec 14 2017	RNA	1	Normal mucosa tissue 1	Homo sapiens	tissue: gastric mucosa tissue	status after 1 years: Recurrence	total RNA	Total RNA from each sample was quantified using the NanoDrop ND-1000.	Cy3	Total RNA from each sample was treated with Rnase R to enrich circular RNA. The enriched circular RNA was then amplified and transcribed into fluorescent cRNA utilizing ramdom primer according to Arraystar Super RNA Labeling protocol (Arraystar, Inc.).	9606	The labeled cRNAs were hybridized onto the Arraystar Human circRNA Arrays (8x15K, Arraystar), and incubated for 17 hours at 65°C in an Agilent Hybridization Oven.	After washing, slides were scanned with the Agilent Scanner G2505C.	Total circular RNA was spotted on 5396 spots. 3071 spots were eliminated from the whole spot data.	Data was extracted using Agilent Feature Extraction software..	GPL19978	Yan,,Zhang	eitawasei@126.com	southern medical university, nanfang hospital	1838 north guangzhou avenue	Guangzhou	Guangdong	510515	China	ftp://ftp.ncbi.nlm.nih.gov/geo/samples/GSM2205nnn/GSM2205874/suppl/GSM2205874_1N.txt.gz	3071	Recurrence	gastric mucosa tissue
Normal mucosa tissue 2	GSM2205875	Public on Dec 14 2017	Jun 20 2016	Dec 14 2017	RNA	1	Normal mucosa tissue 2	Homo sapiens	tissue: gastric mucosa tissue	status after 1 years: Recurrence	total RNA	Total RNA from each sample was quantified using the NanoDrop ND-1000.	Cy3	Total RNA from each sample was treated with Rnase R to enrich circular RNA. The enriched circular RNA was then amplified and transcribed into fluorescent cRNA utilizing ramdom primer according to Arraystar Super RNA Labeling protocol (Arraystar, Inc.).	9606	The labeled cRNAs were hybridized onto the Arraystar Human circRNA Arrays (8x15K, Arraystar), and incubated for 17 hours at 65°C in an Agilent Hybridization Oven.	After washing, slides were scanned with the Agilent Scanner G2505C.	Total circular RNA was spotted on 5396 spots. 3071 spots were eliminated from the whole spot data.	Data was extracted using Agilent Feature Extraction software..	GPL19978	Yan,,Zhang	eitawasei@126.com	southern medical university, nanfang hospital	1838 north guangzhou avenue	Guangzhou	Guangdong	510515	China	ftp://ftp.ncbi.nlm.nih.gov/geo/samples/GSM2205nnn/GSM2205875/suppl/GSM2205875_2N.txt.gz	3071	Recurrence	gastric mucosa tissue
Normal mucosa tissue 3	GSM2205876	Public on Dec 14 2017	Jun 20 2016	Dec 14 2017	RNA	1	Normal mucosa tissue 3	Homo sapiens	tissue: gastric mucosa tissue	status after 1 years: Recurrence-free	total RNA	Total RNA from each sample was quantified using the NanoDrop ND-1000.	Cy3	Total RNA from each sample was treated with Rnase R to enrich circular RNA. The enriched circular RNA was then amplified and transcribed into fluorescent cRNA utilizing ramdom primer according to Arraystar Super RNA Labeling protocol (Arraystar, Inc.).	9606	The labeled cRNAs were hybridized onto the Arraystar Human circRNA Arrays (8x15K, Arraystar), and incubated for 17 hours at 65°C in an Agilent Hybridization Oven.	After washing, slides were scanned with the Agilent Scanner G2505C.	Total circular RNA was spotted on 5396 spots. 3071 spots were eliminated from the whole spot data.	Data was extracted using Agilent Feature Extraction software..	GPL19978	Yan,,Zhang	eitawasei@126.com	southern medical university, nanfang hospital	1838 north guangzhou avenue	Guangzhou	Guangdong	510515	China	ftp://ftp.ncbi.nlm.nih.gov/geo/samples/GSM2205nnn/GSM2205876/suppl/GSM2205876_3N.txt.gz	3071	Recurrence-free	gastric mucosa tissue
Normal mucosa tissue 4	GSM2205877	Public on Dec 14 2017	Jun 20 2016	Dec 14 2017	RNA	1	Normal mucosa tissue 4	Homo sapiens	tissue: gastric mucosa tissue	status after 1 years: Recurrence-free	total RNA	Total RNA from each sample was quantified using the NanoDrop ND-1000.	Cy3	Total RNA from each sample was treated with Rnase R to enrich circular RNA. The enriched circular RNA was then amplified and transcribed into fluorescent cRNA utilizing ramdom primer according to Arraystar Super RNA Labeling protocol (Arraystar, Inc.).	9606	The labeled cRNAs were hybridized onto the Arraystar Human circRNA Arrays (8x15K, Arraystar), and incubated for 17 hours at 65°C in an Agilent Hybridization Oven.	After washing, slides were scanned with the Agilent Scanner G2505C.	Total circular RNA was spotted on 5396 spots. 3071 spots were eliminated from the whole spot data.	Data was extracted using Agilent Feature Extraction software..	GPL19978	Yan,,Zhang	eitawasei@126.com	southern medical university, nanfang hospital	1838 north guangzhou avenue	Guangzhou	Guangdong	510515	China	ftp://ftp.ncbi.nlm.nih.gov/geo/samples/GSM2205nnn/GSM2205877/suppl/GSM2205877_4N.txt.gz	3071	Recurrence-free	gastric mucosa tissue
Normal mucosa tissue 5	GSM2205878	Public on Dec 14 2017	Jun 20 2016	Dec 14 2017	RNA	1	Normal mucosa tissue 5	Homo sapiens	tissue: gastric mucosa tissue	status after 1 years: Recurrence-free	total RNA	Total RNA from each sample was quantified using the NanoDrop ND-1000.	Cy3	Total RNA from each sample was treated with Rnase R to enrich circular RNA. The enriched circular RNA was then amplified and transcribed into fluorescent cRNA utilizing ramdom primer according to Arraystar Super RNA Labeling protocol (Arraystar, Inc.).	9606	The labeled cRNAs were hybridized onto the Arraystar Human circRNA Arrays (8x15K, Arraystar), and incubated for 17 hours at 65°C in an Agilent Hybridization Oven.	After washing, slides were scanned with the Agilent Scanner G2505C.	Total circular RNA was spotted on 5396 spots. 3071 spots were eliminated from the whole spot data.	Data was extracted using Agilent Feature Extraction software..	GPL19978	Yan,,Zhang	eitawasei@126.com	southern medical university, nanfang hospital	1838 north guangzhou avenue	Guangzhou	Guangdong	510515	China	ftp://ftp.ncbi.nlm.nih.gov/geo/samples/GSM2205nnn/GSM2205878/suppl/GSM2205878_5N.txt.gz	3071	Recurrence-free	gastric mucosa tissue
Normal mucosa tissue 6	GSM2205879	Public on Dec 14 2017	Jun 20 2016	Dec 14 2017	RNA	1	Normal mucosa tissue 6	Homo sapiens	tissue: gastric mucosa tissue	status after 1 years: Recurrence-free	total RNA	Total RNA from each sample was quantified using the NanoDrop ND-1000.	Cy3	Total RNA from each sample was treated with Rnase R to enrich circular RNA. The enriched circular RNA was then amplified and transcribed into fluorescent cRNA utilizing ramdom primer according to Arraystar Super RNA Labeling protocol (Arraystar, Inc.).	9606	The labeled cRNAs were hybridized onto the Arraystar Human circRNA Arrays (8x15K, Arraystar), and incubated for 17 hours at 65°C in an Agilent Hybridization Oven.	After washing, slides were scanned with the Agilent Scanner G2505C.	Total circular RNA was spotted on 5396 spots. 3071 spots were eliminated from the whole spot data.	Data was extracted using Agilent Feature Extraction software..	GPL19978	Yan,,Zhang	eitawasei@126.com	southern medical university, nanfang hospital	1838 north guangzhou avenue	Guangzhou	Guangdong	510515	China	ftp://ftp.ncbi.nlm.nih.gov/geo/samples/GSM2205nnn/GSM2205879/suppl/GSM2205879_6N.txt.gz	3071	Recurrence-free	gastric mucosa tissue

## Sheet: GSE141977
title	geo_accession	status	submission_date	last_update_date	type	channel_count	source_name_ch1	organism_ch1	characteristics_ch1	characteristics_ch1.1	characteristics_ch1.2	molecule_ch1	extract_protocol_ch1	label_ch1	label_protocol_ch1	taxid_ch1	hyb_protocol	scan_protocol	data_processing	platform_id	contact_name	contact_email	contact_phone	contact_laboratory	contact_institute	contact_address	contact_city	contact_state	contact_zip/postal_code	contact_country	supplementary_file	data_row_count	age:ch1	gender:ch1	Stage:ch1
Patient 1 GC T	GSM4217301	Public on Dec 14 2019	Dec 13 2019	Dec 14 2019	RNA	1	primary gastric cancer tissue	Homo sapiens	age: 57	gender: M	Stage: IIIC	total RNA	Total RNA were extracted from frozen samples using the AllPrep® DNA/RNA/miRNA universal kit (Qiagen, Hilden, Germany) according to the manufacturer’s instructions.	Cy3	Total RNAs were digested with Rnase R (Epicentre, Inc.) to remove linear RNAs and to enrich circular RNAs. The enriched circular RNAs were amplified and transcribed into fluorescent cRNA utilizing a random priming method (Arraystar Super RNA Labeling Kit; Arraystar).	9606	The labeled cRNAs were hybridized onto the Arraystar Human circRNA Arrays V2 (8x15K, Arraystar), and incubated for 17 hours at 65°C in an Agilent Hybridization Oven. The labeled cRNAs were hybridized onto the Arraystar Human circRNA Arrays V2 (8x15K, Arraystar), and incubated for 17 hours at 65°C in an Agilent Hybridization Oven. The labeled cRNAs were hybridized onto the Arraystar Human circRNA …	The hybridized arrays were washed, fixed and scanned using the Agilent DNA Microarray Scanner (part number G2505C).	Agilent Feature Extraction software (version 11.0.1.1) was used to analyze acquired array images. For each sample the gProcessedSignal was extracted from the Agilent Feature Extraction Files and the log2 values were quantile normalized.	GPL21825	Kenji,,Nanishi	k7249@koto.kpu-m.ac.jp	752515527	Katsutoshi Shoda	Kyoto Prefectural University of Medicine	Kawaramachi-Hirokoji, Kamigyo-ku	Kyoto	Kyoto	602-8566	Japan	NONE	10211	57	M	IIIC
Patient 1 GC NT	GSM4217302	Public on Dec 14 2019	Dec 13 2019	Dec 14 2019	RNA	1	gastric normal tissue	Homo sapiens	age: 57	gender: M	Stage: adjacent normal gastric mucosa	total RNA	Total RNA were extracted from frozen samples using the AllPrep® DNA/RNA/miRNA universal kit (Qiagen, Hilden, Germany) according to the manufacturer’s instructions.	Cy3	Total RNAs were digested with Rnase R (Epicentre, Inc.) to remove linear RNAs and to enrich circular RNAs. The enriched circular RNAs were amplified and transcribed into fluorescent cRNA utilizing a random priming method (Arraystar Super RNA Labeling Kit; Arraystar).	9606	The labeled cRNAs were hybridized onto the Arraystar Human circRNA Arrays V2 (8x15K, Arraystar), and incubated for 17 hours at 65°C in an Agilent Hybridization Oven. The labeled cRNAs were hybridized onto the Arraystar Human circRNA Arrays V2 (8x15K, Arraystar), and incubated for 17 hours at 65°C in an Agilent Hybridization Oven. The labeled cRNAs were hybridized onto the Arraystar Human circRNA …	The hybridized arrays were washed, fixed and scanned using the Agilent DNA Microarray Scanner (part number G2505C).	Agilent Feature Extraction software (version 11.0.1.1) was used to analyze acquired array images. For each sample the gProcessedSignal was extracted from the Agilent Feature Extraction Files and the log2 values were quantile normalized.	GPL21825	Kenji,,Nanishi	k7249@koto.kpu-m.ac.jp	752515527	Katsutoshi Shoda	Kyoto Prefectural University of Medicine	Kawaramachi-Hirokoji, Kamigyo-ku	Kyoto	Kyoto	602-8566	Japan	NONE	10211	57	M	adjacent normal gastric mucosa
Patient 2 GC T	GSM4217303	Public on Dec 14 2019	Dec 13 2019	Dec 14 2019	RNA	1	primary gastric cancer tissue	Homo sapiens	age: 79	gender: F	Stage: IIIA	total RNA	Total RNA were extracted from frozen samples using the AllPrep® DNA/RNA/miRNA universal kit (Qiagen, Hilden, Germany) according to the manufacturer’s instructions.	Cy3	Total RNAs were digested with Rnase R (Epicentre, Inc.) to remove linear RNAs and to enrich circular RNAs. The enriched circular RNAs were amplified and transcribed into fluorescent cRNA utilizing a random priming method (Arraystar Super RNA Labeling Kit; Arraystar).	9606	The labeled cRNAs were hybridized onto the Arraystar Human circRNA Arrays V2 (8x15K, Arraystar), and incubated for 17 hours at 65°C in an Agilent Hybridization Oven. The labeled cRNAs were hybridized onto the Arraystar Human circRNA Arrays V2 (8x15K, Arraystar), and incubated for 17 hours at 65°C in an Agilent Hybridization Oven. The labeled cRNAs were hybridized onto the Arraystar Human circRNA …	The hybridized arrays were washed, fixed and scanned using the Agilent DNA Microarray Scanner (part number G2505C).	Agilent Feature Extraction software (version 11.0.1.1) was used to analyze acquired array images. For each sample the gProcessedSignal was extracted from the Agilent Feature Extraction Files and the log2 values were quantile normalized.	GPL21825	Kenji,,Nanishi	k7249@koto.kpu-m.ac.jp	752515527	Katsutoshi Shoda	Kyoto Prefectural University of Medicine	Kawaramachi-Hirokoji, Kamigyo-ku	Kyoto	Kyoto	602-8566	Japan	NONE	10211	79	F	IIIA
Patient 2 GC NT	GSM4217304	Public on Dec 14 2019	Dec 13 2019	Dec 14 2019	RNA	1	gastric normal tissue	Homo sapiens	age: 79	gender: F	Stage: adjacent normal gastric mucosa	total RNA	Total RNA were extracted from frozen samples using the AllPrep® DNA/RNA/miRNA universal kit (Qiagen, Hilden, Germany) according to the manufacturer’s instructions.	Cy3	Total RNAs were digested with Rnase R (Epicentre, Inc.) to remove linear RNAs and to enrich circular RNAs. The enriched circular RNAs were amplified and transcribed into fluorescent cRNA utilizing a random priming method (Arraystar Super RNA Labeling Kit; Arraystar).	9606	The labeled cRNAs were hybridized onto the Arraystar Human circRNA Arrays V2 (8x15K, Arraystar), and incubated for 17 hours at 65°C in an Agilent Hybridization Oven. The labeled cRNAs were hybridized onto the Arraystar Human circRNA Arrays V2 (8x15K, Arraystar), and incubated for 17 hours at 65°C in an Agilent Hybridization Oven. The labeled cRNAs were hybridized onto the Arraystar Human circRNA …	The hybridized arrays were washed, fixed and scanned using the Agilent DNA Microarray Scanner (part number G2505C).	Agilent Feature Extraction software (version 11.0.1.1) was used to analyze acquired array images. For each sample the gProcessedSignal was extracted from the Agilent Feature Extraction Files and the log2 values were quantile normalized.	GPL21825	Kenji,,Nanishi	k7249@koto.kpu-m.ac.jp	752515527	Katsutoshi Shoda	Kyoto Prefectural University of Medicine	Kawaramachi-Hirokoji, Kamigyo-ku	Kyoto	Kyoto	602-8566	Japan	NONE	10211	79	F	adjacent normal gastric mucosa
Patient 3 GC T	GSM4217305	Public on Dec 14 2019	Dec 13 2019	Dec 14 2019	RNA	1	primary gastric cancer tissue	Homo sapiens	age: 74	gender: M	Stage: IIIA	total RNA	Total RNA were extracted from frozen samples using the AllPrep® DNA/RNA/miRNA universal kit (Qiagen, Hilden, Germany) according to the manufacturer’s instructions.	Cy3	Total RNAs were digested with Rnase R (Epicentre, Inc.) to remove linear RNAs and to enrich circular RNAs. The enriched circular RNAs were amplified and transcribed into fluorescent cRNA utilizing a random priming method (Arraystar Super RNA Labeling Kit; Arraystar).	9606	The labeled cRNAs were hybridized onto the Arraystar Human circRNA Arrays V2 (8x15K, Arraystar), and incubated for 17 hours at 65°C in an Agilent Hybridization Oven. The labeled cRNAs were hybridized onto the Arraystar Human circRNA Arrays V2 (8x15K, Arraystar), and incubated for 17 hours at 65°C in an Agilent Hybridization Oven. The labeled cRNAs were hybridized onto the Arraystar Human circRNA …	The hybridized arrays were washed, fixed and scanned using the Agilent DNA Microarray Scanner (part number G2505C).	Agilent Feature Extraction software (version 11.0.1.1) was used to analyze acquired array images. For each sample the gProcessedSignal was extracted from the Agilent Feature Extraction Files and the log2 values were quantile normalized.	GPL21825	Kenji,,Nanishi	k7249@koto.kpu-m.ac.jp	752515527	Katsutoshi Shoda	Kyoto Prefectural University of Medicine	Kawaramachi-Hirokoji, Kamigyo-ku	Kyoto	Kyoto	602-8566	Japan	NONE	10211	74	M	IIIA
Patient 3 GC NT	GSM4217306	Public on Dec 14 2019	Dec 13 2019	Dec 14 2019	RNA	1	gastric normal tissue	Homo sapiens	age: 74	gender: M	Stage: adjacent normal gastric mucosa	total RNA	Total RNA were extracted from frozen samples using the AllPrep® DNA/RNA/miRNA universal kit (Qiagen, Hilden, Germany) according to the manufacturer’s instructions.	Cy3	Total RNAs were digested with Rnase R (Epicentre, Inc.) to remove linear RNAs and to enrich circular RNAs. The enriched circular RNAs were amplified and transcribed into fluorescent cRNA utilizing a random priming method (Arraystar Super RNA Labeling Kit; Arraystar).	9606	The labeled cRNAs were hybridized onto the Arraystar Human circRNA Arrays V2 (8x15K, Arraystar), and incubated for 17 hours at 65°C in an Agilent Hybridization Oven. The labeled cRNAs were hybridized onto the Arraystar Human circRNA Arrays V2 (8x15K, Arraystar), and incubated for 17 hours at 65°C in an Agilent Hybridization Oven. The labeled cRNAs were hybridized onto the Arraystar Human circRNA …	The hybridized arrays were washed, fixed and scanned using the Agilent DNA Microarray Scanner (part number G2505C).	Agilent Feature Extraction software (version 11.0.1.1) was used to analyze acquired array images. For each sample the gProcessedSignal was extracted from the Agilent Feature Extraction Files and the log2 values were quantile normalized.	GPL21825	Kenji,,Nanishi	k7249@koto.kpu-m.ac.jp	752515527	Katsutoshi Shoda	Kyoto Prefectural University of Medicine	Kawaramachi-Hirokoji, Kamigyo-ku	Kyoto	Kyoto	602-8566	Japan	NONE	10211	74	M	adjacent normal gastric mucosa

## Sheet: GSE100170
title	geo_accession	status	submission_date	last_update_date	type	channel_count	source_name_ch1	organism_ch1	characteristics_ch1	molecule_ch1	extract_protocol_ch1	label_ch1	label_protocol_ch1	taxid_ch1	hyb_protocol	scan_protocol	description	data_processing	platform_id	contact_name	contact_email	contact_institute	contact_address	contact_city	contact_zip/postal_code	contact_country	supplementary_file	data_row_count	tissue type:ch1
151245A_286C	GSM2673342	Public on Jun 19 2017	Jun 19 2017	Jan 23 2018	RNA	1	gastric cancer (GC)	Homo sapiens	tissue type: gastric cancer (GC)	total RNA	RNA was prepared using the TRIzol reagent following the manufacturer's recommendations. RNA was quantified using a NanoDrop-1000 spectrophotometer.	Cy3	cDNA labeled with a fluorescent dye (Cy3-dCTP) was produced by Eberwine’s linear RNA amplification method and subsequent enzymatic reaction. This procedure has been previously described, and the procedure has been improved by using CapitalBio cRNA Amplification and Labeling Kit (CapitalBio) for producing higher yields of labeled cDNA.	9606	DNA in hybridization solution was denatured at 95℃ for 3 min prior to loading onto a microarray. Arrays were hybridized was preformed in a Agilent Hybridization Oven overnight at a rotation speed of 20 rpm at 42℃ and washed with two consecutive solutions (0.2% SDS, 2× SSC at 42℃ for 5 min, and 0.2× SSC for 5 min at room temperature).	Scanned on an Agilent G2565CA scanner.	286C:gProcessedSignal(normalized)	Feature Extraction v10.7 (Agilent Technologies, CA) software was used to extract all features of the data obtained from the scanned images and genespring software was used to analyze the raw data, which are normalized by percentile normalization.	GPL23259	Lie,,Wang	fzptwk@xmu.edu.cn	Fuzhou general Hospital	Xierhuan Road	Fuzhou	350025	China	ftp://ftp.ncbi.nlm.nih.gov/geo/samples/GSM2673nnn/GSM2673342/suppl/GSM2673342_US10313827_257901110021_S01_GE1_1105_Oct12_1_1.txt.gz	0	gastric cancer (GC)
151245A_286N	GSM2673343	Public on Jun 19 2017	Jun 19 2017	Jan 23 2018	RNA	1	non-gastric cancer (non-GC)	Homo sapiens	tissue type: non-gastric cancer (non-GC)	total RNA	RNA was prepared using the TRIzol reagent following the manufacturer's recommendations. RNA was quantified using a NanoDrop-1000 spectrophotometer.	Cy3	cDNA labeled with a fluorescent dye (Cy3-dCTP) was produced by Eberwine’s linear RNA amplification method and subsequent enzymatic reaction. This procedure has been previously described, and the procedure has been improved by using CapitalBio cRNA Amplification and Labeling Kit (CapitalBio) for producing higher yields of labeled cDNA.	9606	DNA in hybridization solution was denatured at 95℃ for 3 min prior to loading onto a microarray. Arrays were hybridized was preformed in a Agilent Hybridization Oven overnight at a rotation speed of 20 rpm at 42℃ and washed with two consecutive solutions (0.2% SDS, 2× SSC at 42℃ for 5 min, and 0.2× SSC for 5 min at room temperature).	Scanned on an Agilent G2565CA scanner.	286N:gProcessedSignal(normalized)	Feature Extraction v10.7 (Agilent Technologies, CA) software was used to extract all features of the data obtained from the scanned images and genespring software was used to analyze the raw data, which are normalized by percentile normalization.	GPL23259	Lie,,Wang	fzptwk@xmu.edu.cn	Fuzhou general Hospital	Xierhuan Road	Fuzhou	350025	China	ftp://ftp.ncbi.nlm.nih.gov/geo/samples/GSM2673nnn/GSM2673343/suppl/GSM2673343_US10313827_257901110021_S01_GE1_1105_Oct12_1_2.txt.gz	0	non-gastric cancer (non-GC)
151245A_287C	GSM2673344	Public on Jun 19 2017	Jun 19 2017	Jan 23 2018	RNA	1	gastric cancer (GC)	Homo sapiens	tissue type: gastric cancer (GC)	total RNA	RNA was prepared using the TRIzol reagent following the manufacturer's recommendations. RNA was quantified using a NanoDrop-1000 spectrophotometer.	Cy3	cDNA labeled with a fluorescent dye (Cy3-dCTP) was produced by Eberwine’s linear RNA amplification method and subsequent enzymatic reaction. This procedure has been previously described, and the procedure has been improved by using CapitalBio cRNA Amplification and Labeling Kit (CapitalBio) for producing higher yields of labeled cDNA.	9606	DNA in hybridization solution was denatured at 95℃ for 3 min prior to loading onto a microarray. Arrays were hybridized was preformed in a Agilent Hybridization Oven overnight at a rotation speed of 20 rpm at 42℃ and washed with two consecutive solutions (0.2% SDS, 2× SSC at 42℃ for 5 min, and 0.2× SSC for 5 min at room temperature).	Scanned on an Agilent G2565CA scanner.	287C:gProcessedSignal(normalized)	Feature Extraction v10.7 (Agilent Technologies, CA) software was used to extract all features of the data obtained from the scanned images and genespring software was used to analyze the raw data, which are normalized by percentile normalization.	GPL23259	Lie,,Wang	fzptwk@xmu.edu.cn	Fuzhou general Hospital	Xierhuan Road	Fuzhou	350025	China	ftp://ftp.ncbi.nlm.nih.gov/geo/samples/GSM2673nnn/GSM2673344/suppl/GSM2673344_US10313827_257901110021_S01_GE1_1105_Oct12_1_3.txt.gz	0	gastric cancer (GC)
151245A_287N	GSM2673345	Public on Jun 19 2017	Jun 19 2017	Jan 23 2018	RNA	1	non-gastric cancer (non-GC)	Homo sapiens	tissue type: non-gastric cancer (non-GC)	total RNA	RNA was prepared using the TRIzol reagent following the manufacturer's recommendations. RNA was quantified using a NanoDrop-1000 spectrophotometer.	Cy3	cDNA labeled with a fluorescent dye (Cy3-dCTP) was produced by Eberwine’s linear RNA amplification method and subsequent enzymatic reaction. This procedure has been previously described, and the procedure has been improved by using CapitalBio cRNA Amplification and Labeling Kit (CapitalBio) for producing higher yields of labeled cDNA.	9606	DNA in hybridization solution was denatured at 95℃ for 3 min prior to loading onto a microarray. Arrays were hybridized was preformed in a Agilent Hybridization Oven overnight at a rotation speed of 20 rpm at 42℃ and washed with two consecutive solutions (0.2% SDS, 2× SSC at 42℃ for 5 min, and 0.2× SSC for 5 min at room temperature).	Scanned on an Agilent G2565CA scanner.	287N:gProcessedSignal(normalized)	Feature Extraction v10.7 (Agilent Technologies, CA) software was used to extract all features of the data obtained from the scanned images and genespring software was used to analyze the raw data, which are normalized by percentile normalization.	GPL23259	Lie,,Wang	fzptwk@xmu.edu.cn	Fuzhou general Hospital	Xierhuan Road	Fuzhou	350025	China	ftp://ftp.ncbi.nlm.nih.gov/geo/samples/GSM2673nnn/GSM2673345/suppl/GSM2673345_US10313827_257901110021_S01_GE1_1105_Oct12_1_4.txt.gz	0	non-gastric cancer (non-GC)
151245A_292C	GSM2673346	Public on Jun 19 2017	Jun 19 2017	Jan 23 2018	RNA	1	gastric cancer (GC)	Homo sapiens	tissue type: gastric cancer (GC)	total RNA	RNA was prepared using the TRIzol reagent following the manufacturer's recommendations. RNA was quantified using a NanoDrop-1000 spectrophotometer.	Cy3	cDNA labeled with a fluorescent dye (Cy3-dCTP) was produced by Eberwine’s linear RNA amplification method and subsequent enzymatic reaction. This procedure has been previously described, and the procedure has been improved by using CapitalBio cRNA Amplification and Labeling Kit (CapitalBio) for producing higher yields of labeled cDNA.	9606	DNA in hybridization solution was denatured at 95℃ for 3 min prior to loading onto a microarray. Arrays were hybridized was preformed in a Agilent Hybridization Oven overnight at a rotation speed of 20 rpm at 42℃ and washed with two consecutive solutions (0.2% SDS, 2× SSC at 42℃ for 5 min, and 0.2× SSC for 5 min at room temperature).	Scanned on an Agilent G2565CA scanner.	292C:gProcessedSignal(normalized)	Feature Extraction v10.7 (Agilent Technologies, CA) software was used to extract all features of the data obtained from the scanned images and genespring software was used to analyze the raw data, which are normalized by percentile normalization.	GPL23259	Lie,,Wang	fzptwk@xmu.edu.cn	Fuzhou general Hospital	Xierhuan Road	Fuzhou	350025	China	ftp://ftp.ncbi.nlm.nih.gov/geo/samples/GSM2673nnn/GSM2673346/suppl/GSM2673346_US10313827_257901110022_S01_GE1_1105_Oct12_1_1.txt.gz	0	gastric cancer (GC)
151245A_292N	GSM2673347	Public on Jun 19 2017	Jun 19 2017	Jan 23 2018	RNA	1	non-gastric cancer (non-GC)	Homo sapiens	tissue type: non-gastric cancer (non-GC)	total RNA	RNA was prepared using the TRIzol reagent following the manufacturer's recommendations. RNA was quantified using a NanoDrop-1000 spectrophotometer.	Cy3	cDNA labeled with a fluorescent dye (Cy3-dCTP) was produced by Eberwine’s linear RNA amplification method and subsequent enzymatic reaction. This procedure has been previously described, and the procedure has been improved by using CapitalBio cRNA Amplification and Labeling Kit (CapitalBio) for producing higher yields of labeled cDNA.	9606	DNA in hybridization solution was denatured at 95℃ for 3 min prior to loading onto a microarray. Arrays were hybridized was preformed in a Agilent Hybridization Oven overnight at a rotation speed of 20 rpm at 42℃ and washed with two consecutive solutions (0.2% SDS, 2× SSC at 42℃ for 5 min, and 0.2× SSC for 5 min at room temperature).	Scanned on an Agilent G2565CA scanner.	292N:gProcessedSignal(normalized)	Feature Extraction v10.7 (Agilent Technologies, CA) software was used to extract all features of the data obtained from the scanned images and genespring software was used to analyze the raw data, which are normalized by percentile normalization.	GPL23259	Lie,,Wang	fzptwk@xmu.edu.cn	Fuzhou general Hospital	Xierhuan Road	Fuzhou	350025	China	ftp://ftp.ncbi.nlm.nih.gov/geo/samples/GSM2673nnn/GSM2673347/suppl/GSM2673347_US10313827_257901110022_S01_GE1_1105_Oct12_1_2.txt.gz	0	non-gastric cancer (non-GC)
151245B_313C	GSM2673348	Public on Jun 19 2017	Jun 19 2017	Jan 23 2018	RNA	1	gastric cancer (GC)	Homo sapiens	tissue type: gastric cancer (GC)	total RNA	RNA was prepared using the TRIzol reagent following the manufacturer's recommendations. RNA was quantified using a NanoDrop-1000 spectrophotometer.	Cy3	cDNA labeled with a fluorescent dye (Cy3-dCTP) was produced by Eberwine’s linear RNA amplification method and subsequent enzymatic reaction. This procedure has been previously described, and the procedure has been improved by using CapitalBio cRNA Amplification and Labeling Kit (CapitalBio) for producing higher yields of labeled cDNA.	9606	DNA in hybridization solution was denatured at 95℃ for 3 min prior to loading onto a microarray. Arrays were hybridized was preformed in a Agilent Hybridization Oven overnight at a rotation speed of 20 rpm at 42℃ and washed with two consecutive solutions (0.2% SDS, 2× SSC at 42℃ for 5 min, and 0.2× SSC for 5 min at room temperature).	Scanned on an Agilent G2565CA scanner.	313C:gProcessedSignal(normalized)	Feature Extraction v10.7 (Agilent Technologies, CA) software was used to extract all features of the data obtained from the scanned images and genespring software was used to analyze the raw data, which are normalized by percentile normalization.	GPL23259	Lie,,Wang	fzptwk@xmu.edu.cn	Fuzhou general Hospital	Xierhuan Road	Fuzhou	350025	China	ftp://ftp.ncbi.nlm.nih.gov/geo/samples/GSM2673nnn/GSM2673348/suppl/GSM2673348_US10313827_257901110022_S01_GE1_1105_Oct12_1_3.txt.gz	0	gastric cancer (GC)
151245B_313N	GSM2673349	Public on Jun 19 2017	Jun 19 2017	Jan 23 2018	RNA	1	non-gastric cancer (non-GC)	Homo sapiens	tissue type: non-gastric cancer (non-GC)	total RNA	RNA was prepared using the TRIzol reagent following the manufacturer's recommendations. RNA was quantified using a NanoDrop-1000 spectrophotometer.	Cy3	cDNA labeled with a fluorescent dye (Cy3-dCTP) was produced by Eberwine’s linear RNA amplification method and subsequent enzymatic reaction. This procedure has been previously described, and the procedure has been improved by using CapitalBio cRNA Amplification and Labeling Kit (CapitalBio) for producing higher yields of labeled cDNA.	9606	DNA in hybridization solution was denatured at 95℃ for 3 min prior to loading onto a microarray. Arrays were hybridized was preformed in a Agilent Hybridization Oven overnight at a rotation speed of 20 rpm at 42℃ and washed with two consecutive solutions (0.2% SDS, 2× SSC at 42℃ for 5 min, and 0.2× SSC for 5 min at room temperature).	Scanned on an Agilent G2565CA scanner.	313N:gProcessedSignal(normalized)	Feature Extraction v10.7 (Agilent Technologies, CA) software was used to extract all features of the data obtained from the scanned images and genespring software was used to analyze the raw data, which are normalized by percentile normalization.	GPL23259	Lie,,Wang	fzptwk@xmu.edu.cn	Fuzhou general Hospital	Xierhuan Road	Fuzhou	350025	China	ftp://ftp.ncbi.nlm.nih.gov/geo/samples/GSM2673nnn/GSM2673349/suppl/GSM2673349_US10313827_257901110022_S01_GE1_1105_Oct12_1_4.txt.gz	0	non-gastric cancer (non-GC)
151245B_326C	GSM2673350	Public on Jun 19 2017	Jun 19 2017	Jan 23 2018	RNA	1	gastric cancer (GC)	Homo sapiens	tissue type: gastric cancer (GC)	total RNA	RNA was prepared using the TRIzol reagent following the manufacturer's recommendations. RNA was quantified using a NanoDrop-1000 spectrophotometer.	Cy3	cDNA labeled with a fluorescent dye (Cy3-dCTP) was produced by Eberwine’s linear RNA amplification method and subsequent enzymatic reaction. This procedure has been previously described, and the procedure has been improved by using CapitalBio cRNA Amplification and Labeling Kit (CapitalBio) for producing higher yields of labeled cDNA.	9606	DNA in hybridization solution was denatured at 95℃ for 3 min prior to loading onto a microarray. Arrays were hybridized was preformed in a Agilent Hybridization Oven overnight at a rotation speed of 20 rpm at 42℃ and washed with two consecutive solutions (0.2% SDS, 2× SSC at 42℃ for 5 min, and 0.2× SSC for 5 min at room temperature).	Scanned on an Agilent G2565CA scanner.	326C:gProcessedSignal(normalized)	Feature Extraction v10.7 (Agilent Technologies, CA) software was used to extract all features of the data obtained from the scanned images and genespring software was used to analyze the raw data, which are normalized by percentile normalization.	GPL23259	Lie,,Wang	fzptwk@xmu.edu.cn	Fuzhou general Hospital	Xierhuan Road	Fuzhou	350025	China	ftp://ftp.ncbi.nlm.nih.gov/geo/samples/GSM2673nnn/GSM2673350/suppl/GSM2673350_US10313827_257901110023_S01_GE1_1105_Oct12_1_1.txt.gz	0	gastric cancer (GC)
151245B_326N	GSM2673351	Public on Jun 19 2017	Jun 19 2017	Jan 23 2018	RNA	1	non-gastric cancer (non-GC)	Homo sapiens	tissue type: non-gastric cancer (non-GC)	total RNA	RNA was prepared using the TRIzol reagent following the manufacturer's recommendations. RNA was quantified using a NanoDrop-1000 spectrophotometer.	Cy3	cDNA labeled with a fluorescent dye (Cy3-dCTP) was produced by Eberwine’s linear RNA amplification method and subsequent enzymatic reaction. This procedure has been previously described, and the procedure has been improved by using CapitalBio cRNA Amplification and Labeling Kit (CapitalBio) for producing higher yields of labeled cDNA.	9606	DNA in hybridization solution was denatured at 95℃ for 3 min prior to loading onto a microarray. Arrays were hybridized was preformed in a Agilent Hybridization Oven overnight at a rotation speed of 20 rpm at 42℃ and washed with two consecutive solutions (0.2% SDS, 2× SSC at 42℃ for 5 min, and 0.2× SSC for 5 min at room temperature).	Scanned on an Agilent G2565CA scanner.	326N:gProcessedSignal(normalized)	Feature Extraction v10.7 (Agilent Technologies, CA) software was used to extract all features of the data obtained from the scanned images and genespring software was used to analyze the raw data, which are normalized by percentile normalization.	GPL23259	Lie,,Wang	fzptwk@xmu.edu.cn	Fuzhou general Hospital	Xierhuan Road	Fuzhou	350025	China	ftp://ftp.ncbi.nlm.nih.gov/geo/samples/GSM2673nnn/GSM2673351/suppl/GSM2673351_US10313827_257901110023_S01_GE1_1105_Oct12_1_2.txt.gz	0	non-gastric cancer (non-GC)
